# Supplementary material for: Course of Vitamin D Levels in Newly Diagnosed Non-Metastatic Breast Cancer Patients over One Year with Quarterly Controls and Substitution
Source: Nutrients. 2024 Mar 15;16(6):854. doi: 10.3390/nu16060854 (PMC10975236; doi:10.3390/nu16060854)
Supplement: Supplementary file 1 [file nutrients-16-00854-s001.zip]

Archive with 1 entries (1 files):
- nutrients-2896732-supplementary.pdf
